# Supplementary material for: Effectiveness and Safety of Ozone Therapy in Humans: An Umbrella Review of Systematic Reviews with Meta-Analyses of Randomized Clinical Trials
Source: Med Sci (Basel). 2026 Jun 4;14(2):289. doi: 10.3390/medsci14020289 (PMC13303763; doi:10.3390/medsci14020289)
Supplement: Supplementary file 1 [file medsci-14-00289-s001.zip]

Archive with 1 entries (1 files):
- medsci-4291493-supplementary.pdf
